# Supplementary material for: From One Ejaculate to Another: Transference of Sperm Traits via Seminal Plasma Supplementation in the Ram
Source: Biology (Basel). 2020 Feb 18;9(2):33. doi: 10.3390/biology9020033 (PMC7168205; doi:10.3390/biology9020033)
Supplement: Supplementary file 1 [file biology-09-00033-s001.zip]

Archive with 1 entries (1 files):
- biology-710011-supplementary.docx
